# Supplementary material for: SH3BP2 Silencing Increases miRNAs Targeting ETV1 and Microphthalmia-Associated Transcription Factor, Decreasing the Proliferation of Gastrointestinal Stromal Tumors
Source: Cancers (Basel). 2022 Dec 15;14(24):6198. doi: 10.3390/cancers14246198 (PMC9777313; doi:10.3390/cancers14246198)
Supplement: Supplementary file 1 [file cancers-14-06198-s001.zip]

Archive with 2 entries (2 files):
- cancers-2058158-supplementary material S1-WB.pdf
- cancers-2058158-supplementary Tables and Figures.pdf
